# Supplementary material for: The Importance of Landscape Elements for Bat Activity and Species Richness in Agricultural Areas
Source: PLoS One. 2015 Jul 31;10(7):e0134443. doi: 10.1371/journal.pone.0134443 (PMC4521758; doi:10.1371/journal.pone.0134443)
Supplement: S1 Dataset — Closest distance measures of landscape elements to acoustic recording sites and percent land cover of forest and urban settlements in a 200 m buffer around acoustic recoding stations. (XLSX) [file pone.0134443.s001.xlsx]

## Sheet: Tabelle1
Sites number	Distance [m] to landscape elements						Land cover in 200 m buffer [%]
	forest	groves	vegetation	trees	lakes/ponds	settlements	forest	urban settlements
S154	138.912	138.45	91.8579	145.24	492.604	549.271	0.0998225	0
S156	141.625	1154.17	188.319	124.782	320.971	1126.88	2.70613	0
S213	71.971	163.824	70.7915	138.153	324.572	194.614	3.6701	0.0226795
S217	96.7958	61.673	129.94	183.975	62.9348	203.108	5.39123	0
S219	106.692	587.611	88.6524	143.993	227.33	1245.3	4.4468	0
S260	490.838	127.969	57.4591	58.4648	75.5708	600.915	0	0
S292	66.9698	127.156	247.658	81.16	84.9852	494.117	0	0
S353	71.3839	152.24	136.683	75.9821	218.534	164.423	24.0488	1.1221
S360	101.13	400.67	67.3368	86.2145	2125.43	442.945	12.1571	0
S384	61.1851	123.47	43.1824	134.029	363.496	478.972	13.879	0
S391	123.819	77.8751	101.176	63.8529	666.012	940.692	12.0711	0
S397	225.22	956.94	36.9436	50.8109	1028.63	43.3046	0	23.0022
S414	52.2591	114	95.4797	97.6951	445.065	111.712	36.1954	9.35984
S421	80.8073	211.61	46.9369	104.011	110.488	176.715	11.1289	0.736989
S438	55.3235	125.19	55.9794	114.455	73.9668	404.125	60.4965	0
S467	382.266	77.7175	164.011	198.506	152.851	781.388	1.06995	0
S475	97.6753	80.2296	119.078	56.5615	529.61	817.075	10.6628	0
S488	40.6211	420.01	103.289	40.6727	174.32	229.298	67.6314	0
S5001	461.307	883.88	63.5236	66.2222	866.83	280.322	0	0
S5038	51.6273	606.15	199.828	357.268	345.687	669.708	47.387	0
S5051	53.678	41.2161	81.8381	125.778	202.906	440.889	32.5688	0
S5060	66.6162	391	102.565	95.6584	42.1325	141.167	6.56573	3.26775
S5063	54.6753	146.35	508.385	127.407	385.957	636.993	38.9686	0
S5070	161.153	1209.29	58.5068	142.008	702.141	308.829	0.989179	0
S5073	67.2916	722.897	84.7821	137.982	269.891	1453.65	5.81787	0
S5074	126.426	107.279	129.598	148.78	1726.12	272.24	1.89281	0
S5075	328.4	969.124	276.586	87.9327	500.924	1246.14	0	0
S5086	43.2652	795.49	72.6234	29.5865	115.865	532.053	28.1409	0
S5089	103.811	346.1	98.5871	99.4739	303.178	462.74	6.76565	0
S5090	147.864	673.39	189.16	496.625	642.604	529.349	7.66848	0
S5091	80.0264	215.17	56.1588	158.543	144.182	403.495	28.004	0
S5092	322.454	838.64	214.259	417.44	554.615	1099.04	0	0
S5094	147.073	403.64	182.5	178.046	170.334	180.828	6.49526	0.362912
S5095	60.0784	55.1541	176.259	552.803	1489.85	549.828	48.6503	0
S5098	140.437	577.36	214.93	198.283	487.257	442.757	3.10862	0
S5100	499.393	499.88	248.39	377.99	649.317	818.721	0	0
S5101	381.311	293.656	60.6996	108.844	1558.72	171.514	0	0.025234
S5102	81.6249	629.607	105.407	97.0883	689.329	716.594	2.62588	0
S5104	50.8	406.67	62.8399	87.9589	388.597	92.3348	23.8531	8.75288
S5105	123.48	135.439	138.404	150.308	153.409	294.576	12.6297	0
S5106	169.051	451.41	150.296	467.691	504.792	493.37	0.529732	0
S5107	82.7526	1096.8	80.2555	104.948	294.503	581.807	7.73606	0
S5108	63.8239	203.88	151.386	70.5735	373.037	877.574	19.3453	0
S5110	194.47	171.056	35.2834	49.0896	278.956	437.872	0.0280677	0
S5111	157.288	397.19	161.212	90.0566	1288.89	690.26	4.58181	0
S5112	485.04	668.784	438.221	118.55	1028.46	888.171	0	0
S5113	202.306	58.1065	61.4076	173.353	533.717	188.616	0.654699	0.505069
S5114	271.164	99.148	139.815	471.433	1758.57	233.841	2.34598	0
S5116	101.458	73.707	152.96	127.012	219.174	532.077	13.3761	0
S5117	86.0552	111.772	56.3964	75.1902	91.0492	864.622	5.16033	0
