# Supplementary material for: The Importance of Landscape Elements for Bat Activity and Species Richness in Agricultural Areas
Source: PLoS One. 2015 Jul 31;10(7):e0134443. doi: 10.1371/journal.pone.0134443 (PMC4521758; doi:10.1371/journal.pone.0134443)
Supplement: S2 Dataset — Bat activity (passes per hour), species richness and number of species within functional groups at each recording station during monthly surveys. (XLSX) [file pone.0134443.s002.xlsx]

## Sheet: Tabelle1
Recording	Month	Bat activity	Species	Species richness of functional groups
Station		passes/hour	richness	open space	edge space	narrow space
1	May	0.405405	1	1	0	0
2	May	0.456274	1	0	1	0
3	May	0	0	0	0	0
4	May	2.34375	3	1	1	1
5	May	0.229008	1	0	0	1
6	May	1.68	4	3	1	0
7	May	0.684411	2	1	1	0
8	May	1.17188	1	1	0	0
9	May	0.72	1	0	1	0
10	May	0.458015	2	0	0	2
11	May	0.458015	2	0	1	1
12	May	2.82353	3	1	1	1
14	May	0	0	0	0	0
15	May	0	0	0	0	0
16	May	3.28125	2	1	1	0
17	May	1.86667	4	1	3	0
18	May	25.8824	7	4	2	1
19	May	1.64706	2	1	1	0
20	May	0.72	2	1	0	1
21	May	1.68	4	2	0	2
22	May	0.458015	1	0	1	0
23	May	0.703125	1	1	0	0
25	May	4.5614	3	1	1	1
26	May	0.46875	1	0	1	0
27	May	7.2973	5	1	3	1
28	May	0	0	0	0	0
29	May	0	0	0	0	0
30	May	2.6087	3	1	1	1
31	May	3.083	2	0	2	0
32	May	2.13439	2	1	1	0
33	May	11.129	5	2	2	1
34	May	15.7258	5	2	3	0
35	May	5.08065	4	1	2	1
36	May	23.9516	9	4	3	2
37	May	19.2941	7	3	3	1
38	May	5.35211	4	2	2	0
40	May	12.5692	7	4	2	1
41	May	4.8	5	2	2	1
46	May	30.4839	8	4	3	1
48	May	2.4	4	3	1	0
50	May	2.73859	4	1	2	1
1	June	0	0	0	0	0
2	June	1.40845	2	2	0	0
3	June	0.28436	1	1	0	0
4	June	5.11848	1	1	0	0
5	June	9.62264	3	2	1	0
6	June	1.15942	2	2	0	0
7	June	6.19718	6	4	2	0
8	June	1.4218	3	2	1	0
9	June	7.78846	7	4	2	1
10	June	13.3019	5	3	1	1
11	June	3.11321	2	2	0	0
12	June	2.27488	3	1	1	1
13	June	6.63462	5	1	3	1
14	June	1.70616	2	2	0	0
15	June	3.69668	1	1	0	0
16	June	1.70616	3	1	2	0
17	June	0.57971	2	1	1	0
18	June	11.7703	4	2	1	1
19	June	3.41232	3	1	2	0
20	June	1.44231	1	1	0	0
21	June	2.01923	2	1	1	0
22	June	1.98113	2	2	0	0
23	June	4.83412	3	1	1	1
24	June	4.22535	5	3	2	0
25	June	22.8986	3	2	0	1
26	June	3.12796	1	1	0	0
27	June	5.76923	3	2	1	0
28	June	7.5	4	2	1	1
29	June	5.35211	5	3	1	1
30	June	2.00957	3	1	2	0
31	June	3.44498	3	1	1	1
32	June	3.44498	3	2	1	0
33	June	21.244	7	2	3	2
34	June	4.01914	4	1	3	0
35	June	4.01914	5	3	1	1
36	June	31.0048	8	5	2	1
37	June	7.46411	3	1	0	2
38	June	0.869565	2	1	0	1
39	June	11.5385	8	3	3	2
40	June	5.19231	5	2	2	1
41	June	18.4615	7	4	2	1
42	June	75.0725	6	3	2	1
43	June	15.6522	6	2	3	1
44	June	37.971	8	5	2	1
45	June	5.21739	5	2	1	2
46	June	16.4423	5	1	3	1
47	June	15.2153	5	1	3	1
48	June	8.07692	7	4	2	1
49	June	44.7115	8	5	3	0
50	June	1.73077	2	0	1	1
1	July	19.8113	5	1	2	2
2	July	0.571429	2	1	1	0
3	July	1.13744	2	1	1	0
4	July	6.22642	5	1	2	2
5	July	3.69668	4	2	2	0
6	July	8.1448	6	3	1	2
7	July	0.857143	1	1	0	0
8	July	5.9434	3	2	1	0
9	July	39.0826	11	6	3	2
10	July	3.12796	1	1	0	0
11	July	0.28436	1	1	0	0
12	July	27.4528	7	2	2	3
13	July	34.7222	7	4	2	1
14	July	56.8868	6	3	2	1
15	July	4.81132	5	2	2	1
16	July	3.11321	3	1	1	1
17	July	50.411	9	5	3	1
18	July	174.366	10	4	3	3
19	July	8.49057	4	1	2	1
20	July	74.8624	9	4	3	2
21	July	14.5872	6	3	3	0
22	July	15.3555	5	1	1	3
23	July	6.50943	4	2	1	1
24	July	0.285714	1	0	0	1
25	July	40.8219	7	4	3	0
26	July	4.24528	2	1	1	0
27	July	72.7189	8	4	3	1
28	July	0.285714	1	1	0	0
29	July	0.857143	2	1	1	0
30	July	10.9859	7	3	3	1
31	July	57.4648	5	3	2	0
32	July	7.32394	5	1	3	1
33	July	27.3488	8	2	3	3
34	July	21.4884	7	3	3	1
35	July	20.9302	8	2	3	3
36	July	27.6279	7	3	3	1
37	July	130.423	8	5	3	0
38	July	54.5205	11	6	3	2
39	July	21.1111	11	5	3	3
40	July	65.2535	8	4	3	1
41	July	70.2304	8	4	3	1
42	July	28.5068	8	4	3	1
43	July	25.2489	10	5	3	2
44	July	88.5068	9	5	3	1
45	July	26.6063	9	4	3	2
46	July	53.8889	7	3	3	1
47	July	17.3023	9	2	3	4
48	July	122.477	9	4	3	2
49	July	35.5556	9	4	3	2
50	July	39.2627	7	4	3	0
1	August	38.9516	8	4	2	2
2	August	17.561	8	4	3	1
3	August	18.3871	11	5	3	3
4	August	8.50394	5	1	3	1
5	August	34.5968	7	5	2	0
6	August	1.30435	3	3	0	0
7	August	23.4146	7	3	3	1
8	August	21.0236	8	2	3	3
9	August	60.4348	11	5	3	3
10	August	52.0161	11	5	3	3
11	August	22.5	8	4	3	1
12	August	16.4516	7	2	3	2
13	August	46.1538	13	5	3	5
14	August	12.6829	9	4	3	2
15	August	9.92126	6	3	2	1
16	August	6.61417	6	3	1	2
17	August	15.6522	5	2	3	0
18	August	18	11	4	3	4
19	August	17.0079	8	4	3	1
20	August	11.5217	10	6	3	1
21	August	36.5217	10	6	2	2
22	August	26.8889	6	4	1	1
23	August	8.97638	6	2	2	2
24	August	26.3415	8	4	3	1
25	August	13.2609	8	2	2	4
26	August	4.72441	5	2	3	0
27	August	32.6277	10	5	3	2
28	August	9.7561	6	3	2	1
29	August	43.3065	7	4	2	1
30	August	14.0323	8	4	3	1
31	August	16.898	8	2	3	3
32	August	19.5	11	4	3	4
33	August	21.1628	9	4	3	2
34	August	20	10	4	3	3
35	August	21.6279	9	4	3	2
36	August	31.6154	10	6	3	1
37	August	20.8889	9	4	3	2
38	August	65.0382	11	6	3	2
39	August	28.6047	9	3	3	3
40	August	13.7956	8	4	3	1
41	August	14.6667	10	4	3	3
42	August	74.6617	11	5	3	3
43	August	65.4135	8	3	3	2
44	August	130.376	9	5	3	1
45	August	157.669	12	6	3	3
46	August	33.7209	10	4	3	3
47	August	38.1395	10	4	3	3
48	August	27.6087	6	1	3	2
49	August	61.8045	8	5	3	0
50	August	10.292	7	3	2	2
1	September	2.72727	6	2	3	1
2	September	4.09091	3	1	2	0
3	September	4.64516	4	1	1	2
4	September	0.9375	5	2	2	1
5	September	2.90323	2	1	0	1
6	September	12.6606	7	4	2	1
7	September	10.7599	9	4	3	2
8	September	3.5625	4	2	1	1
9	September	7.70642	5	2	2	1
10	September	1.74194	3	1	2	0
11	September	0	0	0	0	0
12	September	2.72727	5	2	2	1
13	September	10.7143	7	4	2	1
14	September	2.33766	5	2	3	0
15	September	2.25	3	1	2	0
16	September	0.75	3	1	1	1
17	September	18.5321	9	4	3	2
18	September	2.51613	6	1	3	2
19	September	3.75	4	1	3	0
20	September	38.1651	11	6	3	2
21	September	19.0826	10	5	3	2
22	September	36.1935	7	4	3	0
23	September	32.0625	9	5	2	2
24	September	8.76623	6	2	3	1
25	September	7.70642	5	1	3	1
26	September	1.875	1	1	0	0
27	September	7.94953	5	1	3	1
28	September	13.0519	7	4	3	0
29	September	7.20779	3	2	1	0
30	September	3.59621	7	2	2	3
31	September	4.54259	5	1	3	1
32	September	1.89274	4	2	2	0
33	September	8.9441	8	3	3	2
34	September	8.84013	10	3	3	4
35	September	9.31677	9	5	3	1
36	September	46.5839	7	3	3	1
37	September	16.2581	7	2	3	2
38	September	10.6422	8	5	3	0
39	September	8.01242	7	2	3	2
40	September	17.7918	8	5	3	0
41	September	23.1193	7	4	3	0
42	September	12.5836	10	5	3	2
43	September	25.3495	13	6	3	4
44	September	37.2036	8	4	3	1
45	September	4.3769	7	2	3	2
46	September	15.8663	11	5	3	3
47	September	11.9255	8	2	3	3
48	September	22.9358	11	5	3	3
50	September	3.40694	5	2	3	0
